# Supplementary material for: Uveitis characteristics and multiple sclerosis phenotype of patients with multiple sclerosis-associated uveitis: A systematic review and meta-analysis
Source: PLoS One. 2024 Oct 25;19(10):e0307455. doi: 10.1371/journal.pone.0307455 (PMC11508149; doi:10.1371/journal.pone.0307455)
Supplement: S1 Raw data — (XLSX) [file pone.0307455.s005.xlsx]

## Sheet: Hoja 1
Study information																						Clinical features uveitis
Type of study	First Author, year (doi)	Publication Year	Study Design	Country of the patients article	Continent	Total patients in the study	Total eyes	Cohort Size			Total patients with MS	Total patients with uveitis and MS	Mean age	Age SD	Age (Mean ± SD)	Males	Females	Sex (M/F)	Poliautoimmunity (Yes/No)	Outcomes (Clinical chracteristics / Work up/ Treatment)		Origin (Asia/ White/ African/ Latino)	Time to uveitis to MS or MS to uveitis (Yes/No)	Age at onset of uveitis Mean +/- SD Meadina [Range]	Duration of Uveitis Mean +/- SD Meadina [Range]	Patients who first presented uveitis (number of patients / Total number)	First disease was uveitis 1 to 10 (number of patients / Total number)	First disease was uveitis 11 to 20 (number of patients / Total number)	First disease was uveitis 21 to 30 (number of patients / Total number)	First disease was uveitis 31 to 40 (number of patients / Total number)	First disease was uveitis 41 to 50 (number of patients / Total number)	First disease was uveitis 51 to 60 (number of patients / Total number)	First disease was uveitis 60 (number of patients / Total number)	Laterality (Yes / No)	Unilateral (number of patients / Total number)	Bilateral (number of patients / Total number)	From Unilateral to Bilateral (number of patients / Total number)	Type of Uveitis (Yes/No)	Anterior (number of patients / Total number)	Anterior-Intermediate (number of patients / Total number)	Intermediate (number of patients / Total number)	Snowbank (number of eyes / Total eyes)	Snowballs (number of eyes / Total eyes)	Posterior (number of patients / Total number)	Panuveitis (number of patients / Total number)	Granulomatous (number of patients / Total number)	Non-granulomatous (number of patients / Total number)	Onset Sudden (number of patients / Total number)	Onset Insidious (number of patients / Total number)
Cross sectional	D Kaya et al 2014	2014	Case series	Turkey	Europe	1702	16	9	16		1702	9	42	2023-01-14	42.0 ± 14.1	8	1	2023-01-08	0	Clinical chracteristics and treatment		N/A	1	31.7+/- 9.2 years	10.3 +/- 9.9 years	4	N/A	1	3	N/A	N/A	N/A	N/A	1	2	7	0/9	1	1	N/A	3	N/A	N/A	2	3	2	7	N/A	N/A
Cross sectional	G Zein et al 2004	2004	Cross sectional	United States	America	1254	31	16	31		0	16	35.5	N/A	35.5	2	14	2/14	0	Clinical chracteristics/ Work up/ Treatment		White/Latino/African	1	N/A	N/A	4/16	N/A	N/A	N/A	N/A	N/A	N/A	N/A	Yes	1/16	15/16	0/16	1	13	N/A	N/A	N/A	N/A	N/A	N/A	7	9	N/A	N/A
Case control	LJ Edwards et al 2004	2004	Cross sectional	United Kingdom	Europe	658	N/A	16		A	658	16	45	N/A	45 ± N/A	204	454	204/454	1	Clinical characteristics		N/A	0	N/A	N/A	N/A	N/A	N/A	N/A	N/A	16	N/A	N/A	0	N/A	N/A	N/A	0	N/A	N/A	N/A	N/A	N/A	N/A	N/A	N/A	N/A	N/A	N/A
Cross sectional	JF Prieto et al 2001	2001	Cross sectional	Spain	Europe	44	79	44	79		0	7	2023-04-22	2023-05-11	22.4± 11.5	23	21	23/21	0	Clinical characteristicas/ Work up/Treatment		N/A	0	N/A	N/A	4	N/A	13	21	10	10	10	10	1	9	35	N/A	1	N/A	N/A	44	N/A	N/A	N/A	N/A	N/A	N/A	N/A	N/A
Cross sectional	S Schmidt et al 2001	2001	Cross sectional	Germany	Europe	453	17	11	17		453	11	41.5	2023-04-09	41.5 ± 9.4	7	4	2023-04-07	0	Clinical characteristics		Caucasians	1	26.5 ± 7.1	14.9± 6.6	N/A	N/A	2	7	2	0	0	0	1	5	6	N/A	1	7	N/A	2	N/A	N/A	N/A	2	N/A	N/A	N/A	N/A
Cross sectional	HMA Towler et al 2000	2000	Cross sectional	United Kingdom	Europe	16	21	16	21		0	16	37	15	37± 15	3	13	3/13	0	Clinical characteristics/treatment		N/A	0	N/A	N/A	5	N/A	N/A	N/A	2	2	1	N/A	0	N/A	N/A	N/A	1	6	N/A	4	2/21	N/A	7	N/A	N/A	N/A	N/A	N/A
Cross sectional	V Biousse et al 1999	1999	Cross sectional	France	Europe	2628	50	28	50		1098	28	47	N/A	47± N/A	8	20	8/20	0	clinical characteristics		N/A	0	33.7	N/A	11/28	N/A	11/28	N/A	N/A	N/A	N/A	N/A	1	6/28	22/28	N/A	1	4	N/A	10	N/A	N/A	3	11	N/A	N/A	N/A	N/A
Case series	MA Acar et al1993	1992	Case series	United Kingdom	Europe	7	14	7	14		0	7	N/A	N/A	N/A	0	7	0/7	0	clinical characteristics		white	1	N/A	N/A	2	N/A	N/A	N/A	N/A	N/A	N/A	N/A	1	0	7	N/A	1	6	N/A	1	N/A	N/A	N/A	N/A	6	N/A	0	7
Case series	JI Lim et al 1991	1990	Case series	United States	America	6	10	1900-01-06	10	2023	0	6	43.8	N/A	43.8	0	6	0/6	0	clinical characteristics		N/A	0	N/A	N/A	3	2023-06-01	N/A	N/A	N/A	N/A	2	N/A	1	1	5	2023-06-02	1	N/A	2023-01-06	N/A	N/A	N/A	N/A	N/A	6	N/A	N/A	N/A
Cross sectional	EM Graham et al 1989	1989	Cross sectional	United Kingdom	Europe	50	17	9	17		50	9	2023-05-28	2023-03-28	2023-03-28	2023-01-23	1900-01-27 02:24:00	23/27	0	Clinical characteristics		N/A	0	N/A	N/A	0	N/A	N/A	N/A	N/A	N/A	N/A	N/A	1	1	16	1/50	0	N/A	N/A	N/A	N/A	N/A	N/A	N/A	N/A	N/A	N/A	N/A
Cross sectional	S Jovanović et al. 2017	2017	Cross sectional	Serbia	Europe	25	30	25	30		0	25	40.5	2023-05-25	40.5± 25.5	16	9	2023-09-16	1	Clinical characteristicas/ Work up/Treatment		N/A	0	N/A	24 +/- 7	N/A	N/A	N/A	N/A	N/A	N/A	N/A	N/A	1	15	10	N/A	1	N/A	N/A	25	N/A	N/A	N/A	N/A	N/A	N/A	N/A	N/A
Cross sectional	L Jouve et al 2017	2016	Cross sectional	France	Europe	36	68	36	68		0	36	45	2023-08-08	45± 8.8	11	25	11/25	0	Clinical characteristics		11 african 25 european	0	32 +/- 11.1	N/A	N/A	N/A	N/A	N/A	N/A	N/A	N/A	N/A	1	4	32	N/A	1	3	N/A	31	3/36	22/36	20	21	22	N/A	N/A	N/A
Case series	A Hedayatfar et al 2017	2016	Case series	Iran	Asia	15	30	15	30		0	15	34.5	2023-03-08	34.5± 8.3	1	14	1/14	0	Clinical characteristics		N/A	1	N/A	N/A	N/A	N/A	N/A	N/A	N/A	N/A	N/A	N/A	N/A	N/A	N/A	N/A	N/A	N/A	1	141	5/30	19/30	N/A	N/A	26	N/A	N/A	N/A
Cross sectional	W Messenger et al 2015	2015	Review	Germany	Europe	6319	196	113	196		0	113	40.6	N/A	40.6	83	30	83/30	0	Clinical characteristics		N/A	0	22.7 +/- 17.7	N/A	N/A	N/A	N/A	N/A	N/A	N/A	N/A	N/A	N/A	N/A	83/113	30/113	1	24	90	N/A	N/A	N/A	4	2	N/A	N/A	N/A	N/A
Cross sectional	E Shugaiv et al 2015	2014	Cross sectional	Turkey	Europe	6024	82	41	82		6024	41	N/A	N/A	N/A	34	107	34/107	0	Clinical characteristics		N/A	1	30.5+/- 1.6	11.6+/- 1.1	N/A	N/A	N/A	N/A	N/A	N/A	N/A	N/A	1	16	25	N/A	1	6	N/A	25	N/A	N/A	4	6	N/A	N/A	N/A	N/A
Cross sectional	AM Karara et al 2013	2012	Cross sectional	Egypt	Africa	75	8	1900-01-07	10	2023	75	7	32.64	N/A	32.64	34	41	34/41	0	Clinical characteristics and treatment		N/A	0	N/A	N/A	N/A	N/A	N/A	N/A	N/A	N/A	N/A	N/A	N/A	N/A	N/A	N/A	1	N/A	N/A	7	N/A	2023-08-05	N/A	N/A	N/A	N/A	N/A	N/A
Cohort	RA Marrie et al 2011	2011	Cohort study	United States	America	8983	N/A	285			8983	285	40.7	N/A	40.7	N/A	N/A	N/A	N/A	Clinical characteristics		N/A	0	N/A	N/A	N/A	N/A	N/A	N/A	N/A	N/A	N/A	N/A	N/A	N/A	N/A	N/A	0	N/A	N/A	N/A	N/A	N/A	N/A	N/A	N/A	N/A	N/A	N/A
Cohort	LJ Edwards et al 2008	2008	prospective study	UK,Netherlands, France,Czech, USA, germany	Europe	658	26	15	26		658	15	50	N/A	50	5	10	2023-10-05	N/A	Clinical characteristics		N/A	1	33 [6-55]	N/A	6	6	N/A	N/A	N/A	N/A	N/A	N/A	1	4	11	N/A	1	5	2	4	N/A	N/A	1	3	N/A	N/A	N/A	N/A
Cross sectional	J Le Scanff et al 2008	2008	Cross-sectional study	France	Europe	4300	42	28	42		4300	28			NA			9/19	NA	Clinical characteristics		NA	1	2023-06-29	NA	13/28	NA	13/28	NA	NA	NA	NA	NA	1	14/28	14/28	NA	1	8/28	NA	2/28	NA	NA	10/28	8/28	1/28	NA	NA	NA
Cohort	C Heinz et al 2014	2014	casos y controles	Germany	Europe	217	N/A	23		A	0	23	2023-08-23	N/A	2023-08-23	N/A	N/A	N/A	N/A	Clinical characteristics		N/A	0	N/A	N/A	5	5	N/A	N/A	N/A	N/A	N/A	N/A	0	N/A	N/A	N/A	1	0	0	23	N/A	N/A	0	0	N/A	N/A	N/A	N/A
Cross sectional	TRP Taylor et al 2020	2020	Cross-sectional study	United Kingdom	Europe	2038	N/A	8		A	1568	8	56.5	N/A	56.5 (IQR 17.0)	1	7	2023-07-01	0	Clinical characteristics		7 white/1 others	1	43.2 (IQR 9.3)	N/A	5	N/A	N/A	N/A	N/A	N/A	N/A	N/A	0	N/A	N/A	N/A	0	N/A	N/A	N/A	N/A	N/A	N/A	N/A	N/A	N/A	N/A	N/A
Cohort	E Abd El Latif et al 2020	2019	retrospective cohort study	Egypt	Africa	781	1389	781			0	71	2023-04-30	2023-01-03	30.4 ± 3.1	282	499	282/499	0	Clinical characteristics/Work up		N/A	0	N/A	N/A	15	N/A	N/A	N/A	N/A	N/A	N/A	N/A	0	N/A	N/A	N/A	1	N/A	N/A	71	N/A	N/A	N/A	N/A	N/A	N/A	N/A	N/A
Cross sectional	Lim et al 2019	2018	Cross-sectional study	NA		27528	N/A	189		A	27528	189	41.9	2023-07-09	41.9 ± 9.7	57	132	57/132	0	Clinical characteristics, Treatment		N/A	0	N/A	N/A	27	N/A	N/A	N/A	N/A	N/A	N/A	N/A	1	5	N/A	N/A	0	N/A	N/A	N/A	N/A	N/A	N/A	N/A	N/A	N/A	N/A	N/A
Case series	D Velázquez et al 2017	2017	retrospective study - case series	Spain	Europe	13	23	13	23		0	13	39.7	2023-05-09	37.9 ± 9.5	6	7	2023-07-06	0	Clinical chracteristics / Treatment		N/A	1	39,7±9,5	N/A	4	N/A	N/A	1	3	N/A	N/A	N/A	1	N/A	10	N/A	1	N/A	N/A	11	N/A	N/A	1	N/A	N/A	N/A	N/A	N/A
Case series	V Llorenç et al 2012	2012	retrospective study - case series	Spain	Europe	697	17	7	17		0	7	N/A	N/A	N/A	4	5	2023-05-04	N/A	Clinical chracteristics / Treatment		N/A	0	36,6y (13-72)	N/A	3	N/A	1	1	N/A	1	N/A	N/A	1	1	8	N/A	1	1	N/A	8	1/17	2/17	N/A	N/A	8	N/A	N/A	N/A
Case series	F Stascheit et al 2022	2022	Case series	Germany	Europe	6	12	1900-01-06	12	2023	0	6	51.5	N/A	51.5 [36–62]	1	5	2023-05-01	N/A	Clinical chracteristics / Treatment		N/A	1	N/A	N/A	3	N/A	N/A	N/A	N/A	N/A	N/A	N/A	1	N/A	6	N/A	1	N/A	N/A	10	N/A	N/A	N/A	2	N/A	N/A	N/A	N/A
Cohort	E Raskin et al 2022	2022	Cohort	Italy	Europe	42	N/A	11		A	42	11	13.23	N/A	33.3	6	5	2023-05-06	0	Clinical chracterisitics		N/A	N/A	N/A	N/A	N/A	N/A	N/A	N/A	N/A	N/A	N/A	N/A	N/A	N/A	N/A	N/A	N/A	7	N/A	N/A	20/25	5/25	N/A	N/A	N/A	N/A	N/A	N/A
Cohort	NM Chirpaz et al 2022	2022	Cohort	France	Europe	402	17	10	17		0	10	49	N/A	49	3	7	2023-07-03	0	Clinical chracterisitics		N/A	0	N/A	N/A	N/A	N/A	N/A	N/A	N/A	N/A	N/A	N/A	1	3	7	N/A	1	N/A	N/A	7	N/A	N/A	N/A	3	6	4	N/A	N/A
Case series	AA Saifaldein et al 2022	2022	retrospective study	Saudi Arabia,	Asia	24	48	24	48		0	24	43.5	N/A	43.5	4	0	4/0	0	Clinical chracterisitics		N/A	N/A	[29 - 42] y	N/A	N/A	N/A	N/A	N/A	N/A	N/A	N/A	N/A	1	0/4	2023-04-04	NA	NA	NA	NA	NA	NA	NA	NA	NA	NA	N/A	N/A	N/A
Case series	AF AlBloushi et al 2021	2020	retrospective study - case series	Saudi Arabia	Asia	1000	38	20	38		0	20	2023-05-29	2023-11-10	29.5 ± 10.11	1	19	1/19	0	Clinical chracteristics		N/A	N/A	N/A	N/A	N/A	N/A	N/A	N/A	N/A	N/A	N/A	N/A	1	2	18	N/A	1	6	N/A	14	N/A	26/38	1	17	N/A	N/A	N/A	N/A
Cross sectional	MR Kanavi et al 2010	2010	Cross-sectional study	Iran	Asia	93	129	93	129		0	4	32.5	2023-02-11	32.5 6 11.2	35	58	35/58	0	Clinical Characteristics		Asia		N/A	N/A	N/A	N/A	N/A	N/A	N/A	N/A	N/A	N/A	1	4	3	N/A	0	N/A	N/A	N/A	2023-07-03	2023-07-03	N/A	N/A	N/A	45114	N/A	N/A
Case control	A Langer-Gould et al 2010	2010	Case control study	United States	America	5296	N/A	71N			5296	71	N/A	N/A	N/A	1324	3972	1324/3972	1	Clinical Characteristics		White	0	N/A	N/A	N/A	N/A	N/A	N/A	N/A	N/A	N/A	N/A	0	N/A	N/A	N/A	0	N/A	N/A	N/A	N/A	N/A	N/A	N/A	N/A	N/A	N/A	N/A
Cross sectional	Paović et al 2009	2009	Cross-sectional study	Serbia		1254	N/A	42		A	0	42	N/A	N/A	N/A	N/A	N/A	N/A	N/A	Clinical Characteristics		Asia	0	N/A	N/A	N/A	N/A	N/A	N/A	N/A	N/A	N/A	N/A	0	N/A	N/A	N/A	N/A	N/A	N/A	N/A	N/A	N/A	N/A	N/A	N/A	N/A	N/A	N/A
Cross sectional	E Jakob et al 2009	2009	Cross-sectional study	Germany	Europe	1916	N/A	59		A	0	59	N/A	N/A	Median 35 (RIC 30-39)	25	34	25/34	0	Clinical Characteristics		N/A	0	N/A	N/A	N/A	N/A	N/A	N/A	N/A	N/A	N/A	N/A	1	Charlie no se como anotar bien esto aca es que dice de lateralidad Likelihood de bilateral 11.2% y unilateral 8.2	N/A	N/A	N/A	N/A	N/A	Charlie no se como anotar bien esto aca es que dice de intermedia Likelihood, % 10.5.. no se como pasarla a nuestro formato	N/A	N/A	N/A	N/A	N/A	N/A	N/A	N/A
Cross sectional	SM Maca et al 2006	2006	Cross-sectional study	Austria	Europe	1973	31	16	31		0	16	38.7	23-65	38.7 (range 23–65)			2023-12-04	0	Clinical Characteristics		N/A	1	38 (range 23–65) years.	N/A	9/16	N/A	N/A	N/A	N/A	N/A	N/A	N/A	1	1/16	15/16	15/16	1	3/16	N/A	13/16	N/A	N/A	N/A	N/A	3/16	N/A	N/A	N/A
Case series	MD Becker et al 2005	2005	Case Series	Germany	Europe	13	17	13	17		0	13	45.2	2023-04-07	45.2 ± 7.4	5	8	2023-08-05	0	Clinical Characteristics/ treatment		N/A	1	N/A	8.7 ± 9.2	N/A	N/A	N/A	N/A	N/A	N/A	N/A	N/A	1	2	11	N/A	1	1	N/A	12	N/A	N/A	N/A	N/A	7	6	N/A	N/A
							2458		1071			1277
[truncated: 108 more columns]
